# Supplementary material for: Epidemiology of flavescence dorée and hazelnut decline in Slovenia: geographical distribution and genetic diversity of the associated 16SrV phytoplasmas
Source: Front Plant Sci. 2023 Jul 4;14:1217425. doi: 10.3389/fpls.2023.1217425 (PMC10352807; doi:10.3389/fpls.2023.1217425)
Supplement: Supplementary file 1 [file DataSheet_1.zip]

Archive with 7 entries (6 files):
- Data Sheet 1 (41)/Supplementary data/
- Data Sheet 1 (41)/Supplementary data/Supplementary_figure_1.jpg
- Data Sheet 1 (41)/Supplementary data/Supplementary_figure_2.jpg
- Data Sheet 1 (41)/Supplementary data/Supplementary_table_1_and_captions.docx
- Data Sheet 1 (41)/Supplementary data/Supplementary_table_2.XLSX
- Data Sheet 1 (41)/Supplementary data/Supplementary_table_3.xlsx
- Data Sheet 1 (41)/Supplementary data/Thumbs.db
