# Supplementary material for: Epidemiology of flavescence dorée and hazelnut decline in Slovenia: geographical distribution and genetic diversity of the associated 16SrV phytoplasmas
Source: Front Plant Sci. 2023 Jul 4;14:1217425. doi: 10.3389/fpls.2023.1217425 (PMC10352807; doi:10.3389/fpls.2023.1217425)
Supplement: Supplementary file 1 [file DataSheet_1.zip › Data Sheet 1 (41)/Supplementary data/Supplementary_table_2.XLSX]

## Sheet: Sheet1
Gene	Isolate	Map genotype	GeneBank acc no.
map	AF-07-25-7	M1	LT221896
	AF-WJ1444-32	M2	LT221897
	VI-04-C28	M3	LT221898
	AG-12888	M4	LT221899
	AF-07-25-7	M5	LT221900
	VI04-TOSCANA1	M6	LT221901
	AG-13022	M7	LT221902
	AG-13022	M8	LT221903
	AG-13022	M9	LT221904
	AF-06-30-4	M10	LT221905
	OG-20127	M11	LT221906
	VI04-188-04	M12	LT221907
	AF-07-28-5	M13	LT221908
	OG-09-28-59	M14	LT221909
	AG-5113	M15	LT221910
	OG-8313	M16	LT221911
	AF-07-25-14	M17	LT221912
	AF-07-25-14	M18	LT221913
	AF-07-28-5	M19	LT221914
	AF-07-25-4	M20	LT221915
	FF-10-5	M21	LT221916
	AF-07-25-4	M22	LT221917
	AF-07-25-6	M23	LT221918
	AF-07-28-7	M24	LT221919
	AF-07-28-8	M25	LT221920
	AF-06-30-4	M26	LT221921
	VF-03-9-2	M27	LT221922
	AF-07-25-7	M28	LT221923
	AF-07-28-5	M29	LT221924
	AF-07-28-8	M30	LT221925
	AF-07-28-8	M31	LT221926
	AF-07-28-7	M32	LT221927
	AF-07-28-7	M33	LT221928
	VF04-11-19	M34	LT221929
	AI-04-3-13	M35	LT221930
	VF09-112	M36	LT221931
	AF-06-30-25	M37	LT221932
	AI-031-08	M38	LT221933
	VG-2218	M39	LT221934
	VG-4231	M40	LT221935
	OF-10-F5-21	M41	LT221936
	AS-AL18	M42	LT221937
	AF-07-22-25	M43	LT221938
	AF-09-27-3	M44	LT221939
	AF-07-22-30	M45	LT221940
	AF07-25-7	M46	LT221941
	AF-07-22-32	M47	LT221942
	AF-06-30-27	M48	LT221943
	AS-AL24	M49	LT221944
	VF-06-27-5	M50	LT221945
	VS-LOZA37	M51	LT221946
	AF-06-33-1	M52	LT221947
	AG-5201	M53	LT221948
	VF06-30-18	M54	LT221949
	AI-040-08	M55	LT221950
	AI-040-08	M56	LT221951
	AI-040-08	M57	LT221952
	AH-B62	M58	LT221953
	AI-078-08	M59	LT221954
	AI-078-08	M60	LT221955
	AI-078-08	M61	LT221956
	AI-352-07	M62	LT221957
	OH-V9054-24	M63	LT221958
	AI-352-07	M64	LT221959
	AI-352-07	M65	LT221960
	AI-355-07	M66	LT221961
	AI-355-07	M67	LT221962
	AI-355-07	M68	LT221963
	AI-355-07	M69	LT221964
	AI-365-07	M70	LT221965
	AI-365-07	M71	LT221966
	AI-365-07	M72	LT221967
	AI-365-07	M73	LT221968
	AI-371-07	M74	LT221969
	AI-371-07	M75	LT221970
	AI-371-07	M76	LT221971
	AI-371-07	M77	LT221972
	OF-10-F2-15	M78	LT221973
	AG-5113	M79	LT221974
	AG-5134	M80	LT221975
	AG-5134	M81	LT221976
	AG-5206	M82	LT221977
	AG-5206	M83	LT221978
	AG-5206	M84	LT221979
	AG-12888	M85	LT221980
	AG-12888	M86	LT221981
	AG-12888	M87	LT221982
	AS-AL9	M88	LT221983
	AS-AL9	M89	LT221984
	AS-AL9	M90	LT221985
	AS-AL10	M91	LT221986
	AS-AL10	M92	LT221987
	AS-AL11	M93	LT221988
	AS-AL11	M94	LT221989
	AS-AL11	M95	LT221990
	AS-AL12	M96	LT221991
	AS-AL12	M97	LT221992
	AS-AL12	M98	LT221993
	AS-AL22	M99	LT221994
	AI-014-08	M100	LT221995
	OS-SEP10-179	M101	LT221996
	AS-AL10	M102	LT221997
	AF-09-22-54	M103	LT221998
	AF-09-27-2	M104	LT221999
	AG-5126	M105	LT222000
	AF-09-22-48	M106	LT222001
	OS-SEP10-187	M107	LT222002
	OF-10-F2-8	M108	LT222003
	OF-10-F3-2	M109	LT222004
	OF-10-F5-16	M110	LT222005
	AG-46120	M111	LT222006
	VF-09-876	M112	LT222007
	AI-AL4	M113	LT222008
	OF-10-F2-12	M114	LT222009
	OF-10-F2-4	M115	LT222010
	AF-09-22-44	M116	LT222011
	AG-46115	M117	LT222012
	AI-025-08	M118	LT222013
	CI-CL-UD147	M119	LT222014
	FG-09-7	M120	LT222015
	VF13-380	M121	LT222016
	2014-HU4	M122	LN850372
	F14-F6-584	M123	LR585197
	G14-F10-224	M124	LR585198
	F15-V35-E22	M125	LR585199
	F15-V36-E33	M126	LR585200
	F15-21-153	M127	LR585201
	F14-FD1-509	M129	LR585202
	F15-A32-F24	M130	LR585203
	G15-A122-A38	M131	LR585204
	F15-F2-Q23	M132	LR585205
	F15-42-97	M133	LR585206
	G14-F10-234	M135	LR585207
	74-08-MNE	M142	KC188998
	75-08-MNE	M143	KC188999
	map-G2-SRB	M144	KJ911220
	map-G3-MNE	M145	KJ911221
	Ag26_MAC	M146	KJ605448
	Ag27_MAC	M147	KJ605449
	Ag29_MAC	M148	KJ605450
	Ag30_MAC	M149	KJ605451
	VS-17-71	M150	OL830381
	VS-17-70	M151	OL830379
	VS-18-99	M152	OL830377
	VS-18-95	M153	OL830368
	VS-18-87	M154	OL830370
	VS-19-134	M155	OL830366
	D1385/19	M158	OX417123
	D1448/20	M159	OX417124
	D1455/20	M160	OX417125
	SB21-5-P	M161	OX417126
	SB21-10-K	M162	OX417127
vmpA-R1	AF-06-30-25	M37	LR585076
	AF-06-30-3	M50	LR585077
	AF-06-30-20	M52	LR585078
	AF-06-30-27	M48	LR585079
	AF-07-28-2	M49	LR585080
	VF04-11-1	M43	LR585081
	VF09-112	M36	LR585082
	FD92	M54	LR585083
	SF-06-17-68	M54	LR585084
	SF-ST12	M54	LR585085
	FDCAM05	M50	LR585086
	SF05-7-9	M50	LR585087
	FD70	M50	LR585088
	VF-05-30-582	M45	LR585090
	VF04-11-17	M45	LR585091
	VF04-11-25	M54	LR585092
	VF04-11-19	M34	LR585093
	VF-05-30-3350	M50	LR585094
	VF04-11-44	M54	LR585095
	OF-09-28-142	M45	LR585096
	FF-09-13	M45	LR585097
	FF-13-2	M46	LR585098
	FF-10-8	M41	LR585099
	OF-09-F11-7	M53	LR585100
	OF-09-F11-6	M38	LR585101
	FF-10-2	M53	LR585102
	FF-10-5	M21	LR585103
	FF-10-5	M21	LR585104
	AF-15-32	M50	LR585105
	AF-15-38	M38	LR585106
	AG-09-22-7	M38	LR585107
	AG-13017	M43	LR585108
	AG-5201	M53	LR585109
	EY38_(PGY-C)	M46	LR585110
	VG-9882	M52	LR585111
	VG-12847	M45	LR585112
	EY17-49_(PGY-A)	M53	LR585113
	VG-11133	M48	LR585114
	VG-2419	M47	LR585115
	VG-4331	M39	LR585116
	FG-09-5	M78	LR585117
	FG-09-2	M52	LR585118
	FG-09-7	M120	LR585119
	FG-09-6	M52	LR585120
	FG-09-9	M43	LR585121
	FG-15-101	M14	LR585122
	OG-19777	M47	LR585123
	OG-09-28-99	M52	LR585124
	AG-15-120	M38	LR585125
	FG-15-125	M38	LR585126
	FG-15-124	M38	LR585127
	AG-15-115	M38	LR585128
	FG-15-126	M38	LR585129
	AH-B38	M50	LR585130
	AH-N54	M53	LR585131
	CH-B37	M51	LR585132
	AI-19-08	M6	LR585133
	AI-31-08	M38	LR585134
	AI-34-08	M6	LR585135
	RuS	/	LR585136
	VI04-C28	M3	LR585137
	VI-LU56	M12	LR585139
	Vv-AO262	M12	LR585140
	AS-AL15	M52	LR585141
	AS-AL18	M42	LR585142
	AS-AL21	M42	LR585143
	VS-2006-KNJ1	M51	LR585144
	VS-Loza-232	M51	LR585145
	VS-Loza-66	M51	LR585146
	CS-11-8	M51	OL907193
	CS-11-9	M51	OL907194
	CS-12-15	M51	OL907196
	CS-12-33	M144	OL907198
	CME-12-1	M145	OL907199
	31Ag_MAC	M38	OL907200
	AaS-17-114	M51	OL907204
	VS-17-72	M12	OL907155
	VS-18-112	M51	OL907163
	VS-19-135	M51	OL907168
	VS-19-134	M155	OL907169
	VS-18-145	M148	OL907175
	VS-18-98	M51	OL907178
	VS-18-178	M51	OL907185
	VS-19-138	M144	OL907186
	VS-17-38	M51	OL907188
	D1385/19	M158	OX417143
	D1448/20	M159	OX417144
	D1455/20	M160	OX417145
	SB21-5-P	M161	OX417146
	SB21-10-K	M162	OX417147
dnaK	DnaK_1	/	MH547710
	DnaK_2	/	MH547711
	DnaK_3	/	MH547712
	Sj1MS	/	MT629775
	D1385/19	M158	OX417128
	D1448/20	M159	OX417129
	D1455/20	M160	OX417130
	SB21-5-P	M161	OX417131
	SB21-10-K	M162	OX417132
tuf	D1385/19	M158	OX417133
	D1448/20	M159	OX417134
	D1455/20	M160	OX417135
	SB21-5-P	M161	OX417136
	SB21-10-K	M162	OX417137
rplV	D1385/19	M158	OX417138
	D1448/20	M159	OX417139
	D1455/20	M160	OX417140
	SB21-5-P	M161	OX417141
	SB21-10-K	M162	OX417142
rplF	D1385/19	M158	OX461097
	D1448/20	M159	OX461098
	D1455/20	M160	OX461099
	SB21-5-P	M161	OX461100
	SB21-10-K	M162	OX461101
