# Supplementary material for: Epidemiology of flavescence dorée and hazelnut decline in Slovenia: geographical distribution and genetic diversity of the associated 16SrV phytoplasmas
Source: Front Plant Sci. 2023 Jul 4;14:1217425. doi: 10.3389/fpls.2023.1217425 (PMC10352807; doi:10.3389/fpls.2023.1217425)
Supplement: Supplementary file 1 [file DataSheet_1.zip › Data Sheet 1 (41)/Supplementary data/Supplementary_table_3.xlsx]

## Sheet: Table
Sample ID	Plant / insect (number of imago)	Sample type	Region	Sampling site	Year	Map-FD cluster	Map genotype
D815	grapevine	leaf veins	NE	Laporje	2017	FD1	M50
D449	grapevine	leaf veins	NE	Črmljenšak	2017	FD1	M158
D447	grapevine	leaf veins	NE	Kicar	2017	FD1	M158
D430	grapevine	leaf veins	NE	Straže	2017	FD1	M158
D429	grapevine	leaf veins	NE	Trnovski vrh	2017	FD1	M158
D1465	grapevine	leaf veins	NE	Voličina	2018	FD1	M158
D887	grapevine	leaf veins	NE	Desnjak	2019	FD1	M50
D1208	grapevine	leaf veins	NE	Kicar	2019	FD1	M50
D1262	grapevine	leaf veins	NE	Straže	2019	FD1	M158
D1385	grapevine	leaf veins	NE	Črmljenšak	2019	FD1	M158
D783	grapevine	leaf veins	NE	Sodinci	2019	FD2	M54
D784	grapevine	leaf veins	NE	Zagonci	2019	FD2	M54
D785	grapevine	leaf veins	NE	Jastrebci	2019	FD2	M54
D787	grapevine	leaf veins	NE	Hermanci	2019	FD2	M54
D789	grapevine	leaf veins	NE	Lačaves	2019	FD2	M54
D790	grapevine	leaf veins	NE	Lačaves	2019	FD2	M54
D792	grapevine	leaf veins	NE	Lačaves	2019	FD2	M54
D794	grapevine	leaf veins	NE	Hermanci	2019	FD2	M54
D883	grapevine	leaf veins	SW	Gažon	2019	FD2	M54
D905	grapevine	leaf veins	NE	Kopriva	2019	FD2	M54
D907	grapevine	leaf veins	NE	Globoka	2019	FD2	M54
D908	grapevine	leaf veins	NE	Globoka	2019	FD2	M54
D910	grapevine	leaf veins	NE	Globoka	2019	FD2	M54
D912	grapevine	leaf veins	NE	Globoka	2019	FD2	M54
D913	grapevine	leaf veins	NE	Hum pri Ormožu	2019	FD2	M54
D914	grapevine	leaf veins	NE	Hum pri Ormožu	2019	FD2	M54
D915	grapevine	leaf veins	NE	Kopriva	2019	FD2	M54
D916	grapevine	leaf veins	NE	Hum pri Ormožu	2019	FD2	M54
D919	grapevine	leaf veins	NE	Hum pri Ormožu	2019	FD2	M54
D935	grapevine	leaf veins	NE	Andrejci	2019	FD2	M54
D938	grapevine	leaf veins	NE	Mačkovci	2019	FD2	M54
D971	grapevine	leaf veins	NE	Rožički Vrh	2019	FD2	M54
D1010	grapevine	leaf veins	NE	Sakušak	2019	FD2	M54
D1011	grapevine	leaf veins	NE	Andrejci	2019	FD2	M54
D1015	grapevine	leaf veins	NE	Ivanovci	2019	FD2	M54
D1018	grapevine	leaf veins	NE	Sakušak	2019	FD2	M54
D1039	grapevine	leaf veins	SW	Štorje	2019	FD2	M54
D1042	grapevine	leaf veins	SW	Štorje	2019	FD2	M54
D1088	grapevine	leaf veins	NE	Velika Nedelja	2019	FD2	M54
D1090	grapevine	leaf veins	NE	Velika Nedelja	2019	FD2	M54
D1092	grapevine	leaf veins	NE	Šardinje	2019	FD2	M54
D1094	grapevine	leaf veins	NE	Šardinje	2019	FD2	M54
D1095	grapevine	leaf veins	NE	Šardinje	2019	FD2	M54
D1096	grapevine	leaf veins	NE	Šardinje	2019	FD2	M54
D1105	grapevine	leaf veins	NE	Velika Nedelja	2019	FD2	M54
D1159	grapevine	leaf veins	NE	Bučkovci	2019	FD2	M54
D1204	grapevine	leaf veins	NE	Vičanci	2019	FD2	M54
D1205	grapevine	leaf veins	NE	Senešci	2019	FD2	M54
D1206	grapevine	leaf veins	NE	Podgorci	2019	FD2	M54
D1213	grapevine	leaf veins	NE	Stopno	2019	FD2	M54
D1229	grapevine	leaf veins	NE	Koračice	2019	FD2	M54
D1230	grapevine	leaf veins	NE	Senešci - Ptuj	2019	FD2	M54
D1263	grapevine	leaf veins	NE	Cerkvenjak	2019	FD2	M54
D1282	grapevine	leaf veins	NE	Runeč	2019	FD2	M54
D1291	grapevine	leaf veins	NE	Vičanci	2019	FD2	M54
D1407	grapevine	leaf veins	NE	Preclava	2019	FD2	M54
D1432	grapevine	leaf veins	NE	Preclava (Bresnica)	2019	FD2	M54
D1479	grapevine	leaf veins	NE	Sakušak	2019	FD2	M54
D788	grapevine	leaf veins	NE	Presika	2019	FD2	M38
D875	grapevine	leaf veins	NE	Strehovci	2019	FD2	M38
D1022	grapevine	leaf veins	NE	Senčak	2019	FD2	M38
D1160	grapevine	leaf veins	NE	Bučkovci	2019	FD2	M38
D781	grapevine	leaf veins	NE	Bodkovci	2019	FD2	M38
D874	grapevine	leaf veins	NE	Dobrovnik	2019	FD2	M38
D1033	grapevine	leaf veins	NE	Sovjak	2019	FD3	M51
D1231	grapevine	leaf veins	NE	Počehova	2019	FD3	M51
D1275	grapevine	leaf veins	NE	Cerkvenjak	2019	FD3	M51
D540	grapevine	leaf veins	SW	Koper - Markovec	2019	FD2	M54
D706	grapevine	leaf veins	SW	Gradišče nad Prvačino	2019	FD2	M38
D707	grapevine	leaf veins	SW	Gradišče nad Prvačino	2019	FD2	M38
D745	grapevine	leaf veins	SW	Brje pri Komnu	2019	FD2	M54
D746	grapevine	leaf veins	SW	Barižoni	2019	FD2	M54
D749	grapevine	leaf veins	SW	Dragonja	2019	FD2	M54
D855	grapevine	leaf veins	SW	Strunjan	2019	FD2	M54
D857	grapevine	leaf veins	SW	Golo Brdo	2019	FD2	M54
D884	grapevine	leaf veins	SW	Padna	2019	FD2	M54
D948	grapevine	leaf veins	SW	Šmarje pri Sežani	2019	FD2	M54
D1040	grapevine	leaf veins	SW	Štorje	2019	FD2	M54
D1041	grapevine	leaf veins	SW	Dobravlje	2019	FD2	M54
D1047	grapevine	leaf veins	SW	Šmarje pri Sežani	2019	FD2	M54
D1050	grapevine	leaf veins	SW	Nova Gorica	2019	FD2	M54
D1065	grapevine	leaf veins	SW	Komen	2019	FD2	M54
D1085	grapevine	leaf veins	SW	Goče	2019	FD2	M54
D1086	grapevine	leaf veins	SW	Goče	2019	FD2	M54
D1120	grapevine	leaf veins	SW	Sečovlje	2019	FD2	M54
D1141	grapevine	leaf veins	SW	Komen	2019	FD2	M54
D697	grapevine	leaf veins	NE	Cvetkovci	2021	FD2	M54
D709	grapevine	leaf veins	NE	Vičanci	2021	FD2	M54
D744	grapevine	leaf veins	NE	Senešci	2021	FD2	M54
D775	grapevine	leaf veins	NE	Radomerščak	2021	FD2	M54
D776	grapevine	leaf veins	NE	Zasavci	2021	FD2	M54
D777	grapevine	leaf veins	NE	Kajžar	2021	FD2	M54
D778	grapevine	leaf veins	NE	Ormož	2021	FD2	M54
D779	grapevine	leaf veins	NE	Kicar	2021	FD2	M54
D780	grapevine	leaf veins	NE	Radomerščak	2021	FD2	M54
D788	grapevine	leaf veins	SW	Dragonja	2021	FD2	M54
D797	grapevine	leaf veins	NE	Kog	2021	FD2	M54
D803	grapevine	leaf veins	NE	Stara Cesta	2021	FD2	M122
D805	grapevine	leaf veins	NE	Cezanjevci	2021	FD2	M54
D807	grapevine	leaf veins	NE	Mekotnjak	2021	FD2	M54
D808	grapevine	leaf veins	NE	Stara Cesta	2021	FD2	M54
D819	grapevine	leaf veins	SW	Padna	2021	FD2	M54
D836	grapevine	leaf veins	NE	Rinčetova Graba	2021	FD2	M54
D838	grapevine	leaf veins	NE	Ilovci	2021	FD2	M54
D842	grapevine	leaf veins	NE	Slamnjak	2021	FD2	M54
D843	grapevine	leaf veins	NE	Slamnjak	2021	FD2	M54
D1004	grapevine	leaf veins	SW	Komen	2021	FD2	M54
D1005	grapevine	leaf veins	NE	Sodinci	2021	FD2	M54
D1006	grapevine	leaf veins	SW	Goče	2021	FD2	M54
D1048	grapevine	leaf veins	SW	Šmarje	2021	FD2	M54
D1091	grapevine	leaf veins	NE	Sakušak	2021	FD2	M54
D1100	grapevine	leaf veins	NE	Globoka	2021	FD2	M54
D1113	grapevine	leaf veins	SW	Podraga	2021	FD2	M54
D1114	grapevine	leaf veins	SW	Podraga	2021	FD2	M54
D1132	grapevine	leaf veins	NE	Čentiba	2021	FD2	M54
D1173	grapevine	leaf veins	NE	Veličane	2021	FD2	M54
D1174	grapevine	leaf veins	NE	Litmerk	2021	FD2	M54
D1181	grapevine	leaf veins	NE	Ptuj	2021	FD2	M54
D1204	grapevine	leaf veins	NE	Ormož	2021	FD2	M54
D1205	grapevine	leaf veins	NE	Vuzmetinci	2021	FD2	M54
D1206	grapevine	leaf veins	NE	Pavlovski Vrh	2021	FD2	M54
D1207	grapevine	leaf veins	NE	Vinski Vrh	2021	FD2	M54
D1208	grapevine	leaf veins	NE	ni navedeno	2021	FD2	M54
D1210	grapevine	leaf veins	NE	Kajžar	2021	FD2	M54
D1225	grapevine	leaf veins	NE	Hermonci	2021	FD2	M54
D1227	grapevine	leaf veins	NE	Litmerk	2021	FD2	M54
D1228	grapevine	leaf veins	NE	Lačaves	2021	FD2	M54
D1232	grapevine	leaf veins	NE	Plešivica	2021	FD2	M54
D1233	grapevine	leaf veins	NE	Miklavž pri Ormožu	2021	FD2	M54
D1234	grapevine	leaf veins	NE	Plešivica	2021	FD2	M54
D1235	grapevine	leaf veins	NE	Ilovci	2021	FD2	M54
D1237	grapevine	leaf veins	NE	Železne Dveri	2021	FD2	M54
D1238	grapevine	leaf veins	NE	Ormož	2021	FD2	M54
D1239	grapevine	leaf veins	NE	Gresovščak	2021	FD2	M54
D1240	grapevine	leaf veins	NE	Ilovci	2021	FD2	M54
D1241	grapevine	leaf veins	NE	Vuzmetinci	2021	FD2	M54
D1243	grapevine	leaf veins	NE	Jeruzalem	2021	FD2	M54
D1245	grapevine	leaf veins	NE	Kajžar	2021	FD2	M54
D1246	grapevine	leaf veins	NE	Mali Brebrovnik	2021	FD2	M54
D1248	grapevine	leaf veins	NE	Kog	2021	FD2	M54
D1249	grapevine	leaf veins	NE	Kog	2021	FD2	M54
D1250	grapevine	leaf veins	NE	Gomila pri Kogu	2021	FD2	M54
D1251	grapevine	leaf veins	NE	Kog	2021	FD2	M54
D1272	grapevine	leaf veins	NE	Vinski vrh	2021	FD2	M54
D1274	grapevine	leaf veins	NE	Lačaves	2021	FD2	M54
D1276	grapevine	leaf veins	NE	Jastrebci	2021	FD2	M54
D1278	grapevine	leaf veins	NE	ni navedeno	2021	FD2	M54
D1280	grapevine	leaf veins	NE	Vitan	2021	FD2	M54
D1282	grapevine	leaf veins	NE	Mali Brebrovnik	2021	FD2	M54
D1283	grapevine	leaf veins	NE	Vinski vrh	2021	FD2	M54
D1285	grapevine	leaf veins	NE	Veliki Brebrovnik	2021	FD2	M54
D1286	grapevine	leaf veins	NE	Cerovec	2021	FD2	M54
D1288	grapevine	leaf veins	NE	Žerovinci	2021	FD2	M122
D1374	grapevine	leaf veins	NE	Koračice	2021	FD2	M54
D1377	grapevine	leaf veins	SW	Podraga	2021	FD2	M54
D1395	grapevine	leaf veins	NE	Rinčetova Graba	2021	FD2	M54
D1401	grapevine	leaf veins	NE	Lahonci	2021	FD2	M54
D1404	grapevine	leaf veins	NE	Hum	2021	FD2	M54
D1027	grapevine	leaf veins	SE	Blatno	2021	FD2	M54
D1065	grapevine	leaf veins	SE	Bukovlje	2021	FD2	M54
D1096	grapevine	leaf veins	SE	Tolsti vrh	2021	FD2	M38
D1123	grapevine	leaf veins	SE	Volčkova vas	2021	FD2	M38
D1124	grapevine	leaf veins	SE	Vrbovci	2021	FD2	M38
D1128	grapevine	leaf veins	SE	Župelevec	2021	FD2	M54
D1130	grapevine	leaf veins	SE	Dednja vas	2021	FD2	M54
D1131	grapevine	leaf veins	SE	Bojsno	2021	FD2	M54
D1133	grapevine	leaf veins	SE	Tolsti vrh	2021	FD1	M50
D1253	grapevine	leaf veins	SE	Pavlova vas	2021	FD2	M54
D1299	grapevine	leaf veins	SE	Stara vas	2021	FD2	M54
D1300	grapevine	leaf veins	SE	Stara vas	2021	FD2	M54
D1301	grapevine	leaf veins	SE	Stara vas	2021	FD3	M51
D1295	grapevine	leaf veins	NE	Sakušak	2021	FD3	M51
D1338	grapevine	leaf veins	NE	Bodkovci (Juršinci)	2021	FD2	M54
D1339	grapevine	leaf veins	NE	Podgorci (Bresnica)	2021	FD2	M54
D1340	grapevine	leaf veins	NE	Podgorci (Vrh)	2021	FD2	M54
D1341	grapevine	leaf veins	NE	Ilovci (Gresovščak)	2021	FD2	M54
D876-1	hazelnut	roots	NE	Črešnjevec	2017	FD2	M38
D880-1	hazelnut	roots	NE	Črešnjevec	2017	FD2	M38
D882	hazelnut	roots	NE	Črešnjevec	2017	FD2	M38
D1466-L	hazelnut	leaf veins	NE	Črešnjevec	2018	FD2	M122
D1466-K	hazelnut	roots (same shrub as D1466/18-L)	NE	Črešnjevec	2018	FD2	M122
D1469-K	hazelnut	roots	NE	Črešnjevec	2018	FD1	M50
D1472-K	hazelnut	roots	NE	Črešnjevec	2018	FD2	M38
D1473-K	hazelnut	roots	NE	Črešnjevec	2018	FD1	M50
D1474-K	hazelnut	roots	NE	Črešnjevec	2018	FD2	M38
D1478-L	hazelnut	leaf veins	NE	Črešnjevec	2018	FD2	M38
D1478-K	hazelnut	roots (same shrub as D1478/18-L)	NE	Črešnjevec	2018	FD2	M38
D1480-K	hazelnut	roots	NE	Črešnjevec	2018	FD1	M50
D1532	hazelnut	roots	NE	Petišovci	2018	FD1	M50
D1533	hazelnut	shoots and roots	NE	Petišovci	2018	FD2	M38
D1384	hazelnut	shoots and roots	NE	Primož-Lokarje	2018	FD2	M38
D1386	hazelnut	shoots and roots	NE	Dramlje	2018	FD2	M122
D1387	hazelnut	shoots and roots	NE	Dramlje	2018	FD1	M50
D1446	hazelnut	roots	NE	Črešnjevec	2020	FD2	M38
D1448	hazelnut	roots	NE	Črešnjevec	2020	FD1	M159
D1455	hazelnut	roots	NE	Črešnjevec	2020	FD1	M160
D1457	hazelnut	roots	NE	Črešnjevec	2020	FD2	M162
D1458	hazelnut	shoots	NE	Črešnjevec	2020	FD1	M50
D1459	hazelnut	roots (same shrub as D1458/20)	NE	Črešnjevec	2020	FD1	M50
D1460	hazelnut	shoots	NE	Črešnjevec	2020	FD2	M38
D1461	hazelnut	roots (same shrub as D1460/20)	NE	Črešnjevec	2020	FD2	M38
SB21-1-P	hazelnut	shoots	NE	Črešnjevec	2021	FD2	M38
SB21-1-K	hazelnut	roots (same shrub as SB21-1-P)	NE	Črešnjevec	2021	FD2	M38
SB21-3-P	hazelnut	shoots	NE	Črešnjevec	2021	FD2	M38
SB21-3-K	hazelnut	roots (same shrub as SB21-3-P)	NE	Črešnjevec	2021	FD2	M38
SB21-4-K	hazelnut	roots	NE	Črešnjevec	2021	FD1	M50
SB21-5-P	hazelnut	shoots	NE	Črešnjevec	2021	FD1	M161
SB21-5-K	hazelnut	roots (same shrub as SB21-5-P)	NE	Črešnjevec	2021	FD1	M161
SB21-6-P	hazelnut	shoots	NE	Črešnjevec	2021	FD2	M162
SB21-6-K	hazelnut	roots (same shrub as SB21-6-P)	NE	Črešnjevec	2021	FD2	M162
SB21-7-P	hazelnut	shoots	NE	Črešnjevec	2021	non-epidemic	M48
SB21-7-K	hazelnut	roots (same shrub as SB21-7-P)	NE	Črešnjevec	2021	non-epidemic	M48
SB21-8-P	hazelnut	shoots	NE	Črešnjevec	2021	FD1	M50
SB21-8-K	hazelnut	roots (same shrub as SB21-8-P)	NE	Črešnjevec	2021	FD1	M50
SB21-9-P	hazelnut	shoots	NE	Črešnjevec	2021	non-epidemic	M48
SB21-10-P	hazelnut	shoots	NE	Črešnjevec	2021	FD2	M162
SB21-10-K	hazelnut	roots (same shrub as SB21-10-P)	NE	Črešnjevec	2021	FD2	M162
D892	Orientus ishidae (2)	imago	NE	Črešnjevec	2019	FD2	M38
D889	Orientus ishidae (4)	imago	NE	Črešnjevec	2019	FD1	M160
SB21-OI-7	Orientus ishidae (1)	imago	NE	Črešnjevec	2021	FD1	M50
SB21-OI-9	Orientus ishidae (1)	imago	NE	Črešnjevec	2021	FD2	M122
SB21-OI-12	Orientus ishidae (1)	imago	NE	Črešnjevec	2021	FD2	M122
SB21-OI-36	Orientus ishidae (1)	imago	NE	Črešnjevec	2021	FD2	M38
NG21-OI-12	Orientus ishidae (5)	imago	SW	Nova Gorica	2021	FD2	M38
NG21-OI-17	Orientus ishidae (5)	imago	SW	Nova Gorica	2021	FD2	M38
NG21-OI-19	Orientus ishidae (5)	imago	SW	Nova Gorica	2021	FD2	M38
D774	Scaphoideus titanus (7)	imago	NE	Kicar	2021	FD2	M54
D1308	Scaphoideus titanus (3)	imago	NE	Slamnjak	2022	FD2	M54
D1309	Scaphoideus titanus (3)	imago	NE	Zagorci	2022	FD2	M54
D1311	Scaphoideus titanus (3)	imago	NE	Koračice	2022	FD2	M54
D1312	Scaphoideus titanus (3)	imago	NE	Kajžar	2022	FD2	M54
